# Supplementary material for: Cancer-Associated Fibroblasts Arising from Endothelial-to-Mesenchymal Transition: Induction Factors, Functional Roles, and Transcriptomic Evidence
Source: Biology (Basel). 2025 Oct 13;14(10):1403. doi: 10.3390/biology14101403 (PMC12561803; doi:10.3390/biology14101403)
Supplement: Supplementary file 1 [file biology-14-01403-s001.zip]

Archive with 1 entries (1 files):
- biology-3912723-supplementary.xlsx
