# Supplementary material for: Cancer-Associated Fibroblasts Arising from Endothelial-to-Mesenchymal Transition: Induction Factors, Functional Roles, and Transcriptomic Evidence
Source: Biology (Basel). 2025 Oct 13;14(10):1403. doi: 10.3390/biology14101403 (PMC12561803; doi:10.3390/biology14101403)
Supplement: Supplementary file 1 [file biology-14-01403-s001.zip › biology-3912723-supplementary.xlsx]

## Sheet: table S1
Table S1. Summary of cancer-induced EndMT (full dataset): inducers and impacts on cancer/TME. Columns included: Reference; Cancer type; Endothelial cell (EC) type; Model of induction; Induction protocol; Endothelial-to-Mesenchymal Transition(EndMT) Key phenotype (including impacts on cancer and the tumor microenviornment(TME)); Mechanism (axis); EndMT-derived Cancer associated fibroblast(CAF) cla…
Reference	Cancer type	EC type	Model of induction	Induction protocol	EndMT Key phenotype	Mechanism (axis)	EndMT-derived CAF claim
Zeisberg et al., 2007 [7]	Mouse melanoma (B16F10), mouse pancreatic islet tumor (Rip1-Tag2)	EC lineage tracing with Tie2-Cre;R26R-LacZ (β-gal labeling), tumor EC in Rip1-Tag2 mice	Tumor implantation, spontaneous tumor induction	Subcutaneous implantation of B16F10 in C57BL/6; spontaneous tumors in Rip1-Tag2 transgenic mice	β-gal⁺/FSP1⁺ and β-gal⁺/α-SMA⁺ traced cells, CD31⁺/FSP1⁺ and CD31⁺/α-SMA⁺ cells (partial EndMT), FSP1⁺/TGF-β1⁺ cells	TGF-β1	Explicit proposal of EndMT-generated CAFs (first experimental evidence); no functional CAF assays
Ciszewski et al., 2017 [30]	Human colorectal cancer (CRC; LS180, LoVo, LS180-SNAIL)	Human microvascular endothelial cells (HMEC-1)	Cancer conditioned medium (CM)	CM from colon cancer cells after 72 h culture mixed with EC medium at 1:2 and applied to HMEC-1 for 216 h	Spindle-like morphology; stress fibers increased; endothelial markers decreased (claudin-5, ZO-1); mesenchymal markers increased (α-SMA, FSP-1, N-cadherin)	TGF-β2-dependent ILK–MMP9–MRTF axis	Supports CAF-like differentiation
Krizbai et al., 2015 [14]	Melanoma (B16/F10, A2058, 1205Lu), breast cancer (MCF-7, MDA-MB-231)	Rat brain endothelial cells (RBEC), human umbilical vein endothelial cells (HUVEC)	Cancer CM	Activated CM (ACM; latent TGF-β activated by heating 80 °C, 10 min) treated on ECs for 48 h	Endothelial markers decreased (VE-cadherin, claudin-5); mesenchymal markers increased (fibronectin, β1-integrin, calponin, α-SMA); TEER decreased	TGF-β1-dependent Rho–ROCK–SRF pathway	Does not address CAF origin; emphasizes endothelial barrier weakening and tumor transmigration
Platel et al., 2022 [31]	Melanoma (SK-MEL-28)	HUVEC	Cancer CM	CM (72 h culture) mixed 1:1 with EC medium and treated for 24, 48, 72 h	Tube formation decreased; migration increased; actin stress fibers increased; vWF⁺/α-SMA⁺ double-positive cells increased (partial EndMT)	NOX1/NOX2-related reactive oxygen species (ROS)	Conceptual mention of CAF linkage; no claim of CAF identity
Bourreau et al., 2025 [32]	Non-small-cell lung cancer(NSCLC; H1755, A549, H23, H1437, H1975)	HUVEC	Cancer CM	CM (72 h) mixed 1:1 with EC medium; treated for 48–72 h	Spindle-like morphology; stress fibers increased; loss of endothelial marker vWF; gain of mesenchymal markers α-SMA and CD44 (increased vWF⁻/α-SMA⁺ and CD31⁻/CD44⁺ cells); secretome showed enrichment of EndMT, angiogenesis, and ROS-related pathways	Secretome factors: TGF-β, SPP1 (osteopontin), SERPINE1 (PAI-1	infers potential linkage to CAF biology; does not assert CAF conversion
Nie et al., 2014 [34]	Esophageal adenocarcinoma(EAC; OE33)	Human esophageal microvascular endothelial cells (HEMEC)	Cancer co-culture, cancer CM	Transwell co-culture with OE33 for 3, 6, 10 days; CM (24 h cancer culture in EC medium) applied to HEMEC for 6 days	Endothelial markers decreased (CD31, VE-cadherin, vWF); mesenchymal markers increased (FSP1, α-SMA, vimentin, desmin, COL1A2, Snail); migration increased; tube formation decreased; collagen gel contraction increased; CD31⁺/FSP1⁺ cells in EAC tissue; VEGF secretion increased with VEGFR2 decreased	IL-1β and TGF-β2 pathways; increased VEGF (reduced VEGFR2) indicating paracrine action	Proposes EndMT as a source of VEGF-secreting CAFs in EAC
Se‑Hyuk Kim et al., 2019 [35]	NSCLC (H460, A549, SK‑MES‑1)	HUVEC	3D spheroid co-culture, 3D-culture cancer CM	CM from 3D spheroids (3 days) applied to HUVECs for 24–48 h; ultra-low-attachment 3D co-culture for 3 days	Endothelial markers decreased (CD31, VE-cadherin); mesenchymal marker α-SMA increased; spheroid compactness increased; in vivo with CHIR99021: fibrosis and CD31 signal decreased; drug resistance mitigated	GSK-3β activation (p-Tyr216 increase), Wnt/β-catenin-independent	Suggests transition toward myofibroblast-like (CAF-like) cells
Ju Hun Yeon et al., 2018 [36]	Mouse B16BL6 melanoma	HUVEC	3D microfluidic device with interstitial fluid flow (IFF), cancer exosomes	IFF generated by reservoir height difference; exosomes (1, 10, 50 μg/mL) for 1–7 days (from B16BL6-bearing C57BL/6J mice)	Morphological change with active filopodia; mesenchymal markers increased (vimentin, FSP-1); endothelial marker decreased (VE-cadherin)	TGF-β	Explicitly claims EndMT-derived CAFs
Wen-Fei Wei et al., 2023 [29]	Cervical squamous cell carcinoma (CSCC)	Human dermal lymphatic endothelial cells (HDLEC)	CAF CM	CM from patient-derived CAFs cultured 48 h in EC medium, applied to HDLEC for 24 h	Endothelial marker decreased (VE-cadherin); mesenchymal markers increased (α-SMA, vimentin); α-SMA⁺/LYVE-1⁺ lymphatic vessels increased; transendothelial migration increased	PAI-1 in CAF CM activates LRP-1–ERK1/2–AKT signaling in Ecs	Does not claim CAF conversion; focuses on endothelial barrier/lymphatic invasion
Chi-Shuan Fan et al., 2018 [33]	CRC (HCT-115)	HUVEC, human immortalized endothelial cell line EC-RF24	Osteopontin(OPN) treatment	Recombinant OPN 0.3 μg/mL for 15–24 h	Endothelial markers decreased (VE-cadherin, Tie1, Tie2, CD31); mesenchymal markers increased (α-SMA, fibronectin); migration and invasion increased; gap-junction activity decreased; cancer growth and metastasis increased; CD44⁺/CD326⁺ stemness population increased	OPN–integrin αVβ3–PI3K/Akt–TSC2–mTORC1–HIF-1α–TCF12–EZH2/HDAC repression of VE-cadherin; HSP90α secretion increased	Implicates CAF-like functions
Chi-Shuan Fan et al., 2019 [38]	Pancreatic ductal adenocarcinoma (PDAC; mouse Panc 02)	HUVEC, mouse endothelial line 3B-11	OPN treatment	OPN 0.3 μg/mL for 24 h	Endothelial markers decreased (VE-cadherin, Tie1, Tie2, CD31); mesenchymal markers increased (α-SMA, fibronectin); lncRNA (LOC340340, LOC101927256, MNX1-AS1) decreased; tumor growth increased; M2 macrophage infiltration increased	EC-derived HSP90α engaging macrophage TLR4/CD91–MyD88–JAK2/TYK2–STAT3 feedforward loop	Explicitly designates ECs undergoing OPN-EndMT as EndMT-derived CAFs
Julie Garcia et al., 2012 [39]	Pancreatic cancer	Human microvascular endothelial cells (HMVEC)	Tie1 expression modulation	Tie1 siRNA knockdown for 48–72 h	Spindle-like morphology; migration increased; endothelial markers decreased (CD31, VE-cadherin, CD34, FVIII); mesenchymal markers increased (α-SMA, S100A4, COL1A1, SM22α, N-cadherin)	Loss of Tie1 leading to activation of ERK1/2, ERK5, AKT, which activates the Slug (SNAI2) promoter	Explicitly notes potential for CAF origin via EndMT
Marjorie Adjuto-Saccone et al., 2021 [40]	PDAC	HMVEC, HUVEC	Recombinant TNF-α	20, 50, 100 ng/mL TNF-α (mainly 100 ng/mL) for 24–168 h (CD31 decreased from 24 h; α-SMA increased from 48 h)	Spindle-like morphology; migration increased; angiogenesis decreased; endothelial markers decreased (CD31, VE-cadherin, CD34); mesenchymal markers increased (α-SMA, S100A4, COL1A1, SM22α, N-cadherin)	TNF-α-induced Tie1 downregulation; SNAI1/SNAI2/ZEB2 mRNA and protein increased; activation of PI3K/Akt, ERK1/2, ERK5, JNK, NFκB	Claims EndMT-derived CAFs
Choi et al., 2016 [41]	Spontaneous lung adenocarcinoma (KrasG12D;Trp53flox/flox)	Human pulmonary arterial endothelial cells (HPAEC), human pulmonary microvascular endothelial cells (HPMEC), HUVEC	HSPB1 si/shRNA	siRNA 1–3 days; nasal delivery of Hspb1 shRNA after 2 weeks of tumor induction, analyzed at 14 weeks	Endothelial markers decreased (VE-cadherin, CD31); mesenchymal marker α-SMA increased; VEGF-driven tube formation decreased; in vivo α-SMA⁺/CD31⁺ cells and collagen deposition increased; TGF-β1 and FSP1 increased; tumor fibrosis and progression increased	HSPB1 deficiency promotes EndMT	Claims EndMT-derived CAFs
Choi et al., 2018 [28]	Spontaneous lung adenocarcinoma (KrasG12D;Trp53flox/flox)	Tie2-Cre tumor ECs (Trp53^flox/+, Trp53^flox/flox, Tgfbr2^flox/+, tdTomato); HUVEC, HPMEC	Irradiation	Single 20 Gy dose of radiation; assessed 1–23 days post-irradiation	α-SMA⁺/CD31⁺ partial EndMT increased; collagen deposition increased; tumor growth and metastasis increased; CD44v6⁺ cancer stem-like cells increased; α-SMA⁺/NG2⁺ pericytes increased; lineage-traced EndMT in tdTomato Ecs	Radiation induces EndMT via TGFβR2; both radiation- and TGFβR2-driven EndMT were suppressed by loss of p53; EndMT-induced OPN promotes the expansion of dormant CD44v6 Cancer Stem Cells under hypoxia	Demonstrated tumor microenviornment impacts but did not claim CAF conversion
Paola Gasperini et al., 2012 [43]	Kaposi’s sarcoma (KS)	Neonatal human dermal microvascular endothelial cells (DMVEC), EAHY926	Kaposi’s sarcoma–associated herpesvirus (KSHV) infection	Infection with rKSHV.219 (2.5 mL supernatant of virus-producing VERO cells), 12-day culture with puromycin selection	Actin reorganization; migration increased; endothelial markers decreased (CD31, VE-cadherin, Tie2, CD34); mesenchymal markers increased (CD146, NG-2, vimentin, PDGFRβ, α-SMA); in KS lesions, LANA⁺ cells showed low CD31 and high mesenchymal markers	NOTCH activation (HEY1, HEY2); EMT-TFs (Slug, ZEB1, ZEB2) upregulated	Negative stance on CAF conversion in this context (proposes KSHV-mediated glycogen synthase kinase 3 inactivation prevents fibroblast maturation)

## Sheet: table S2
Table S2. Summary of transcriptomic/proteomic evidence for cancer-induced EndMT (full dataset): markers for EndMT cell-type identification, phenotypes, impacts on cancer/TME, and CAF-origin claims. Columns included: Reference; Cancer type; Sequencing type; Endothelial-to-mesenchymal transition (EndMT) distinguishing markers; EndMT key phenotypes (including impacts on cancer and the tumor microenv…
Reference	Cancer type	Sequencing type	EndMT distinguishing markers	EndMT key phenotype	Mechanism (axis)	EndMT-derived CAF claim
Han Luo et al., 2022 [44]	Pan-cancer (10 types: bladder, breast, colorectal/rectal, gastric, intrahepatic cholangiocarcinoma, lung adenocarcinoma, ovarian, pancreatic, prostate, thyroid)	Single-cell RNA sequencing (scRNA-seq)	CAF subtype co-expressing endothelial markers (e.g., vWF, PLVAP) and mesenchymal markers (e.g., ACTA2, RGS5) designated as CAFEndMT; Endothelial Cell-Specific Molecule 1 (ESM1) proposed as a CAFEndMT-specific marker	TEC, CAFEndMT, and CAFmyo continuity suggested by trajectory analysis; CAFEndMT shows a high angiogenesis hallmark signature; in some cancers, patients with high CAFEndMT gene-set signatures exhibit poorer survival; strong predicted interaction with SPP1⁺ tumor-associated macrophages (TAMs).	Involvement of EndMT via SPP1–CD44 interactions between TAMs and CAFEndMT.	Explicitly claims EndMT-derived CAFs.
Liu Q. et al., 2025 [21]	Gastric cancer (GC)	scRNA-seq, spatial transcriptomics sequencing (ST-seq), bulk RNA-seq	PECAM1⁺ endothelial cluster with high expression of mesenchymal markers (ACTA2, COL1A1, RGS5) and enrichment of matrix-related pathway gene sets designated as COL1A1⁺ EC; differentially expressed genes with significant increases used to define an EndMT signature (EdMTS).	EdMTS is higher in GC than in adjacent normal tissue, higher in advanced GC, and highest in liver metastasis; strongly positively correlated with cancer-related processes (hypoxia, invasion, migration, TGF-β signaling); contributes to immune suppression/evasion; associated with poorer survival.	Activation of CEBPB during EndMT; positive correlation between COL1A1 and CEBPB in The Cancer Genome Atlas(TCGA)-STAD; CEBPB overexpression induces COL1A1 expression; the ANGPTL4–SDC4 axis between ECs and tumor cells promotes invasion and proliferation.	States that the findings provide supporting evidence for the concept of EndMT-derived CAFs.
Minghui Hou et al., 2025 [45]	Gallbladder cancer(GBC), hepatocellular carcinoma (HCC)	scRNA-seq, bulk RNA-seq	After primary classification by endothelial markers (CD34, PECAM1, VWF), a secondary CD90-positive mesenchymal pattern was used to designate the cluster scar-associated endothelial (SAEndo)2; ESM1 selectively expressed.	In SAEndo2, mesenchymal/ECM-related pathways (ECM remodeling, EMT) are upregulated; CD34⁺CD90⁺ ECs display high expression of mesenchymal markers (FN1, α-SMA, COL4A2, MMP-9, PDGF) and EndMT-related transcription factors (TWIST, SLUG, SNAI); linked to poor survival and adverse prognosis; promotes tumor-cell migration and invasion.	Significantly increased TGF-β pathway activity between SAEndo2 and tumor cells; metastasis promotion is suppressed by TGF-β pathway inhibitors .	Does not explicitly claim EndMT-derived CAFs but points to the need for further study on the relationship between SAEndo2 and CAFs.
Li Ji et al., 2025 [46]	Glioblastoma (GBM) :primary GBM(GBM), recurrent GBM(rGBM)	ST-seq, bulk RNA-seq, label-free quantitation (LFQ) proteomics	No explicit EndMT cluster defined; within fibroblast subsets, an rGBM-enriched cluster with high ECM Gene Ontology enrichment and high CAF markers (COL3A1, COL1A1, COL1A2, FN1) designated as a CAF-enriched cluster.	In human cerebral microvascular endothelial cells (HCMECs), endothelial markers (VE-cadherin, CD31) decrease, mesenchymal markers (α-SMA, COL1A1, FN1) increase, TGF-β is upregulated, and drug resistance is implicated.	Drug resistance associated with increases in TNC/FLNC, accompanied by elevated ECM proteins (COL1A1, COL1A2, FN1) and TGF-β.	Claims EndMT as a source of CAFs.
